# Supplementary material for: Enhanced Vasculogenic Capacity Induced by 5-Fluorouracil Chemoresistance in a Gastric Cancer Cell Line
Source: Int J Mol Sci. 2021 Jul 19;22(14):7698. doi: 10.3390/ijms22147698 (PMC8303918; doi:10.3390/ijms22147698)
Supplement: Supplementary file 1 [file ijms-22-07698-s001.zip]

Archive with 5 entries (5 files):
- Figure S1.tif
- Figure S2 mod.tif
- Figure S3.tif
- Figure S4.tif
- Table S1.pdf
